# Supplementary material for: West Nile Virus in Common Wild Avian Species in Israel
Source: Pathogens. 2022 Jan 17;11(1):107. doi: 10.3390/pathogens11010107 (PMC8780237; doi:10.3390/pathogens11010107)
Supplement: Supplementary file 1 [file pathogens-11-00107-s001.zip]

Archive with 1 entries (1 files):
- pathogens-1501343-supplementary.pdf
